# Supplementary material for: Computer-Assisted Annotation of Digital H&E/SOX10 Dual Stains Generates High-Performing Convolutional Neural Network for Calculating Tumor Burden in H&E-Stained Cutaneous Melanoma
Source: Int J Environ Res Public Health. 2022 Nov 2;19(21):14327. doi: 10.3390/ijerph192114327 (PMC9654525; doi:10.3390/ijerph192114327)
Supplement: Supplementary file 1 [file ijerph-19-14327-s001.zip]

Archive with 1 entries (1 files):
- ijerph-1906311-supplementary.pdf
